# Supplementary material for: Effects of transcutaneous vagus nerve stimulation on chronic low back pain: a systematic review
Source: BMC Musculoskelet Disord. 2024 Jun 26;25:498. doi: 10.1186/s12891-024-07569-w (PMC11201057; doi:10.1186/s12891-024-07569-w)
Supplement: Supplementary file 1 — Supplementary Material 1. [file 12891_2024_7569_MOESM1_ESM.xlsx]

## Sheet: Sheet1
Study	Year	Firist author	BMI				Age				Gender				Sampel size		Duration	Intervention group	Control group	Outcomes
			Intervention group		Control group		Intervention group		Control group		Intervention group		Control		Intervention group	Control group				Primary outcome								Secondary outcumes
																				Pain (NPRS)								pain (SF-36)								Function capicity (TUG)								Function capicity (FTSST)
			Mean	SD	Mean	SD	Mean	SD	Mean	SD	male	female	male	female						intervention group				controle grop				Intervention group				control group				intervention group				controle grop				intervention group				controle grop
																				pre treatment		post treatment		Pre treatment		post treatment
																				Mean	SD	Mean	SD	Mean	SD	Mean	SD
																				pre treatment				pre treatment												pre treatment		Post treatment		pre treatment		Post treatment		pre treatment		Post treatment		pre treatment
																				Mean	SD	Mean	SD	Mean	SD	Mean	SD	Mean	SD	Mean	SD	Mean	SD	Mean	SD	Mean	SD	Mean	SD	Mean	SD	Mean	SD	Mean	SD	Mean	SD	Mean	SD
Does transcutaneous Vagus Nerve Stimulation (tVNS) reduce pain intensity in chronic low back pain patients? A randomized controlled pilot study	2023	Muhammad Jasman Erwin Halim1 , Lydia Arfianti1* , I Putu Alit Pawana1 , Soenarnatalina Melaniani	24.29	3.59	24.84	3.63	40.73	10.68	44.91	10.07	8(72.7)	3(27.3)	9(81.8)	2(18.2)	11	11	two-week	exercise therapy with tVNS as an additional therapy. therapy with tVNS as an additional therapy.	only exercise therapy,	5.45	1.12	1.73	1.27	5.82	1.07	3.27	1.61`
Effect of transcutaneous auricular vagus nerve stimulation in addition to exercises on disability in chronic low back pain patients: a randomized controlled study Effect of transcutaneous auricular vagus nerve stimulation in addition to exercises on disability in chronic low back pain patients: a randomized controlled study	2023	Yaniar Uzlifatin1 , Lydia Arfianti2* , Indrayuni Lukitra Wardhani3 , Hanik Badriyah Hidayati4 , Soenarnatalina Melaniani5	24.92	3.95	24.85	3.63	40.55	10.73	43.82	9.23	8(72.7%)	3(27.3%)	9(81.8%)	2(18.2%)	11	11	two-week	exercise and tVNS therapy	only exercise therapy
The effect of added Transcutaneous Vagus Nerve Stimulation (tVNS) on quality of life in patients with chronic low back pain: a randomized controlled trial study	2023	Muhammad Jasman Erwin Halim1 , Imam Subadi1* , I Putu Alit Pawana1 , Lydia Arfianti1 , Rwahita Satyawati1 , Soenarnatalina Melaniani	24.92	3.59	24.84	3.63	40.73	10.68	44.91	10.07	8(72.7%)	3(27.3)	9(81.8)	2(18.2)	11	11	two-week	exercise therapy and tVNS	exercise therapy									50.45	17.6	86,59	9.7	69.31	13.92	83.4	12.26
The effect of additional transcutaneous auricular vagus nerve stimulation on back muscle endurance of chronic low back pain	2023	Retno Nirmala Kusumastuti1 , Raden Ayu Meisy Andriana1* , Yudith Dian Prawitri1 , Damayanti Tinduh1 , Paulus Sugianto2 , Soenarnatalina Melaniani3	24.92	3.59	24.84	3.63	40.72	10.68	44.9	10.07	8(72,7)	3(27.30	9(81.8)	2(18.2)	11	11	two-week	exercise with a tVNS	exercise
The Effects of Transcutaneous Auricular Vagus Nerve Stimulation and Exercise on Functional Capacity of Chronic Low Back Pain	2023	Retno Kusumastuti I Putu Alit Pawana Yudith Dian Prawitri Soenarnatalina Melaniani	24.92	3.59	24.84	3.63	40.72	10.68	44.9	10.07	8(72.7)	3(27.3)	9(81.8)	2(18.2)	11	11	two-week	exercise group	exercise with tVNS																	10.13	2.68	7.76	1.46	9.23	2	8.71	3.13	18.06	9.2	12.33	2.42	12.12	4.05
The impact of transcutaneous auricular vagus nerve stimulation on C-reactive protein in patients with chronic low back pain	2023	Yaniar Uzlifatin1 , Raden Ayu Meisy Andriana1* , Indrayuni Lukitra Wardhani1 , Imam Subadi1 , Paulus Sugianto2 , Soenarnatalina Melanian	24.92	3.59	24.85	3.63	40.55	10.73	43.82	9.23	8(72.7)	3(27.3)	9(81.8)	2(18.2)	11	11	2 Week	d 10 sessions of tVNS and 4 sessions of exercise program	4 sessions of exercise
[truncated: 90 more columns]
